# Supplementary material for: Different MicroRNA Profiles in Chronic Epilepsy Versus Acute Seizure Mouse Models
Source: J Mol Neurosci. 2014 Jul 31;55(2):466–79. doi: 10.1007/s12031-014-0368-6 (PMC4303710; doi:10.1007/s12031-014-0368-6)
Supplement: Supplementary file 5 — Overlapping miRNAs between pilocarpine and SSSE model at 24 h and 28 d. (XLSX 9 kb) [file 12031_2014_368_MOESM5_ESM.xlsx]

## Sheet: Sheet1
	Table 1. Commonly deregulated miRNAs in the pilocarpine and SSSE model at 24h and 28d following SE
	Common elements in "P.24H" and "S.24H":	Common elements in "P.28D" and "S.28D":
	mmu-miR-2137	mmu-miR-135b-5p
	mmu-miR-711	mmu-miR-676-3p
	mmu-miR-882	mmu-miR-221-3p
	mmu-miR-710	mmu-miR-140-3p
	mmu-miR-712-5p	mmu-miR-222-3p
	mmu-miR-431-5p	mmu-miR-130a-3p
	mmu-miR-21-3p	mmu-miR-467c-3p/ mmu-miR-467e-3p
	mmu-miR-142-3p
	mmu-miR-294-5p	mmu-miR-191-5p
	mmu-miR-706	mmu-miR-669c-5p
	mmu-miR-142-5p
	mmu-miR-146b-5p
	mmu-miR-124-5p
	mmu-miR-181b-5p
	mmu-miR-181d-5p
	mmu-miR-290-5p
	mmu-miR-19a-3p
	mmu-miR-17-5p
	mmu-miR-1892
	Common elements in "P.24H", "S.24H" and P.28D:	Common elements in "P.28D", "S.28D" and P.24H:
	mmu-miR-212-3p	mmu-miR-467e-5p
	mmu-miR-132-3p
	mmu-miR-29b-1-5p
	mmu-miR-203-3p
	mmu-miR-324-5p
	mmu-miR-331-3p
	mmu-miR-674-5p
	Common elements in "P.24H", "S.24H" and S.28D:	Common elements in "P.28D", "S.28D" and S.24H:
	mmu-miR-21-5p	mmu-miR-455-3p
	mmu-miR-1839-3p	mmu-miR-669f-3p
	mmu-miR-466c-5p	mmu-miR-467g
	mmu-miR-669h-3p	mmu-miR-466f-3p
	mmu-miR-466d-3p
	mmu-miR-881-3p
	mmu-miR-146a-5p
	mmu-miR-467d-3p
	mmu-miR-30a-5p
	Common elements in "P.24H", "S.24H", "P.28D" and S.28D:
	mmu-miR-494-3p
