# Supplementary material for: Different MicroRNA Profiles in Chronic Epilepsy Versus Acute Seizure Mouse Models
Source: J Mol Neurosci. 2014 Jul 31;55(2):466–79. doi: 10.1007/s12031-014-0368-6 (PMC4303710; doi:10.1007/s12031-014-0368-6)
Supplement: Supplementary file 6 — Most differentially regulated miRNAs in the Pilocarpine model at 24 h and 28 d following SE (p < 0.05). (XLSX 21 kb) [file 12031_2014_368_MOESM6_ESM.xlsx]

## Sheet: Sheet1
	Table 2: Significantly up- and downregulated miRNAs in the pilocarpine model at the timepoints 24h and 28d (p < 0.05 and FDR < 0.05). Bold = commonly deregulated in the SSSE and Pilocarpine model; bold and italic = commonly deregulated in SSSE, Pilocarpine and 6Hz model
	Pilocarpine 24 h						Pilocarpine 28 d
	miRNA	FC	p-value	FDR.BH	Regulation		miRNA	FC	p-value	FDR.BH	Regulation
	mmu-miR-2137	11.6568	1.20165e-64	2.16832e-60	up		mmu-miR-135b-5p	1.67663	3.45558e-17	3.1177e-13	up
	mmu-miR-21-5p	2.79809	9.97129e-59	8.99633e-55	up		mmu-miR-132-3p	1.34967	5.96844e-14	2.69243e-10	up
	mmu-miR-711	1.94248	7.79476e-25	2.00932e-21	up		mmu-miR-199a-5p	1.24117	0.000109662	0.03298	up
	mmu-miR-212-3p	1.91485	5.98923e-52	3.60241e-48	up		mmu-miR-23a-3p	1.23497	3.58312e-11	1.07759e-07	up
	mmu-miR-882	1.90407	2.54055e-24	5.73035e-21	up		mmu-miR-129-5p	1.23276	4.85392e-11	1.25123e-07	up
	mmu-miR-1947-5p	1.72341	0.000654328	0.039096	up		mmu-miR-129-2-3p	1.22187	9.4996e-10	1.71415e-06	up
	mmu-miR-21-3p	1.64764	1.03884e-15	8.1501e-13	up		mmu-miR-669c-5p	1.21502	0.00017624	0.0467671	up
	mmu-miR-142-5p	1.57988	4.10199e-10	1.34579e-07	up		mmu-miR-467e-5p	1.19789	7.15183e-08	5.18041e-05	up
	mmu-miR-467d-5p	1.54619	0.000565182	0.0345709	up		mmu-miR-212-3p	1.18967	1.65173e-07	0.000114633	up
	mmu-miR-132-3p	1.51644	6.26328e-23	1.02743e-19	up		mmu-miR-221-3p	1.18579	1.42944e-08	1.43297e-05	up
	mmu-miR-710	1.50101	2.09213e-19	2.69652e-16	up		mmu-miR-203-3p	1.17059	5.03452e-06	0.00239066	up
	mmu-miR-712-5p	1.48492	9.37262e-18	9.39577e-15	up		mmu-miR-467c-3p/ mmu-miR-467e-3p	1.16946	2.54454e-06	0.00131185	up
	mmu-miR-223-3p	1.47315	1.78086e-23	3.57053e-20	up
	mmu-miR-142-3p	1.40951	3.09016e-15	2.32335e-12	up		mmu-miR-455-3p	1.16331	4.97741e-05	0.0179629	up
	mmu-miR-706	1.39139	5.35905e-12	2.76289e-09	up		mmu-miR-466f-3p	1.15184	7.94987e-05	0.0251669	up
	mmu-miR-691	1.32457	2.67658e-10	9.65948e-08	up		mmu-miR-669f-3p	1.14653	6.09811e-05	0.0215495	up
	mmu-miR-294-5p	1.31148	5.41225e-15	3.90645e-12	up		mmu-miR-222-3p	1.14288	1.47918e-06	0.000861001	up
	mmu-miR-709	1.29678	7.19549e-08	1.29514e-05	up		mmu-miR-297c-5p	1.13733	2.12436e-05	0.00891464	up
	mmu-miR-22-3p	1.28599	3.00244e-10	1.04187e-07	up		mmu-miR-27a-3p	1.13243	6.29853e-05	0.0215495	up
	mmu-miR-29a-3p	1.27704	5.81685e-05	0.00517053	up		mmu-miR-297a-5p	1.13228	8.74643e-06	0.00375773	up
	mmu-miR-431-5p	1.27227	6.06489e-17	5.21132e-14	up		mmu-miR-467g	1.12874	6.98814e-05	0.0225174	up
	mmu-miR-126-3p	1.24792	2.8044e-08	5.68583e-06	up		mmu-miR-494-3p	1.11812	0.000191627	0.0478033	up
	mmu-miR-29b-1-5p	1.24734	3.76925e-12	2.00042e-09	up		mmu-miR-22-5p	1.10941	3.74111e-06	0.00187518	up
	mmu-miR-483-3p	1.24235	1.05986e-05	0.00118053	up		mmu-miR-325-3p	0.921396	0.000184491	0.0474021	down
	mmu-miR-29b-3p	1.23693	0.000304482	0.0205776	up		mmu-miR-767	0.917934	0.000195007	0.0478033	down
	mmu-miR-1892	1.22523	0.000130824	0.0102991	up		mmu-miR-345-5p	0.916343	0.000179292	0.0468873	down
	mmu-miR-1957	1.22466	0.000286828	0.0195308	up		mmu-let-7f-1-3p	0.914109	0.000137484	0.0381665	down
	mmu-let-7a-5p	1.22268	0.000194756	0.0141704	up		mmu-miR-191-5p	0.908243	2.45656e-05	0.00985049	down
	mmu-miR-23a-3p	1.21312	1.09583e-09	2.996e-07	up		mmu-miR-350-3p	0.907645	0.000104351	0.0322178	down
	mmu-let-7e-5p	1.19434	5.25054e-07	7.57945e-05	up		mmu-miR-331-3p	0.903062	1.03582e-06	0.000644509	down
	mmu-miR-19a-3p	1.19429	3.12059e-05	0.00306029	up		mmu-miR-875-3p	0.902805	0.000186514	0.0474021	down
	mmu-miR-494-3p	1.18841	1.74185e-08	3.61273e-06	up		mmu-miR-138-1-3p	0.902027	3.83901e-08	3.2987e-05	down
	mmu-miR-24-2-5p	1.17481	1.37151e-05	0.00149085	up		mmu-miR-1949	0.896163	6.32949e-05	0.0215495	down
	mmu-miR-335-3p	1.16768	0.000481197	0.0299412	up		mmu-miR-181a-5p	0.895314	6.90161e-05	0.0225174	down
	mmu-miR-146b-5p	1.16457	3.98158e-09	1.02102e-06	up		mmu-miR-34b-3p	0.894172	3.76186e-05	0.0141418	down
	mmu-miR-203-3p	1.16441	9.58715e-06	0.00109013	up		mmu-miR-409-5p	0.89006	8.47403e-06	0.0037295	down
	mmu-miR-875-3p	1.15691	1.8657e-07	2.97925e-05	up		mmu-miR-338-5p	0.881063	7.87211e-06	0.0035512	down
	mmu-miR-1983	1.15479	0.000174108	0.0130361	up		mmu-miR-674-5p	0.880471	2.23305e-05	0.00915775	down
	mmu-miR-1897-5p	1.14865	0.000374876	0.0242453	up		mmu-miR-194-5p	0.880424	1.8146e-06	0.00102324	down
	mmu-miR-17-5p	1.1185	3.87725e-05	0.0036439	up		mmu-miR-324-5p	0.875936	4.53273e-09	5.45271e-06	down
	mmu-miR-146a-5p	1.1177	0.000126861	0.0100401	up		mmu-let-7d-3p	0.870214	1.58165e-09	2.51875e-06	down
	mmu-miR-1895	1.11541	4.10042e-05	0.00377499	up		mmu-miR-210-3p	0.869709	2.94436e-05	0.0113041	down
	mmu-miR-290-5p	1.11325	1.85109e-06	0.000231958	up		mmu-miR-140-3p	0.868936	1.10529e-06	0.000664813	down
	mmu-miR-674-5p	1.10985	0.000487824	0.0300427	up		mmu-miR-298-5p	0.868175	0.000119856	0.0343292	down
	mmu-miR-1935	1.10869	7.03385e-05	0.00605054	up		mmu-miR-130a-3p	0.863808	2.37614e-06	0.00126107	down
	mmu-miR-331-3p	0.928985	0.000361382	0.0237125	down		mmu-miR-29b-1-5p	0.862028	5.22904e-06	0.00241936	down
	mmu-let-7d-3p	0.922606	0.00033495	0.0223852	down		mmu-miR-92b-3p	0.859502	5.01064e-07	0.000322908	down
	mmu-miR-181c-5p	0.918746	0.000357669	0.0235546	down		mmu-miR-330-3p	0.859286	1.81797e-10	3.64491e-07	down
	mmu-miR-324-5p	0.916047	7.03602e-05	0.00605054	down		mmu-miR-431-3p	0.858315	1.96058e-08	1.86198e-05	down
	mmu-let-7b-3p	0.911237	0.000313104	0.0210813	down		mmu-miR-676-3p	0.854221	3.56899e-09	4.95389e-06	down
	mmu-miR-194-5p	0.906834	0.000219184	0.0156946	down		mmu-miR-187-3p	0.834459	2.22409e-06	0.00121614	down
	mmu-miR-409-5p	0.905563	0.000131276	0.0102991	down		mmu-miR-551b-3p	0.760413	4.52282e-18	8.16119e-14	down
	mmu-miR-125b-2-3p	0.903332	0.000259091	0.0181208	down
	mmu-miR-1941-3p	0.901884	2.20514e-06	0.000274418	down
	mmu-miR-467d-3p	0.896005	0.000286201	0.0195308	down
	mmu-miR-433-3p	0.895164	5.22724e-05	0.00466944	down
	mmu-miR-30a-5p	0.89266	0.00043719	0.0277777	down
	mmu-miR-149-5p	0.891459	3.68485e-07	5.54093e-05	down
	mmu-miR-668-3p	0.89073	1.64117e-05	0.00169385	down
	mmu-miR-873-5p	0.888844	0.000277794	0.0191322	down
	mmu-miR-181d-5p	0.886685	5.49628e-07	7.87122e-05	down
	mmu-miR-467e-5p	0.882279	0.00010758	0.00882374	down
	mmu-miR-181b-5p	0.876616	2.6711e-07	4.19117e-05	down
	mmu-miR-466d-3p	0.875694	1.63687e-05	0.00169385	down
	mmu-miR-1839-3p	0.874136	1.22178e-08	2.72177e-06	down
	mmu-miR-124-5p	0.872263	4.22181e-08	8.10673e-06	down
	mmu-miR-186-5p	0.869957	1.61838e-08	3.43563e-06	down
	mmu-miR-224-5p	0.868263	4.82437e-05	0.00439662	down
	mmu-miR-218-2-3p	0.867864	1.27995e-05	0.00140829	down
	mmu-miR-881-3p	0.866458	3.91371e-05	0.00365801	down
	mmu-miR-330-5p	0.863613	3.06943e-08	6.15403e-06	down
	mmu-miR-491-5p	0.859358	1.1312e-06	0.000152328	down
	mmu-miR-337-5p	0.858695	5.86471e-08	1.09098e-05	down
	mmu-miR-380-3p	0.858664	3.91129e-08	7.67143e-06	down
	mmu-miR-542-3p	0.854746	0.000689614	0.0407991	down
	mmu-miR-361-5p	0.852148	2.75252e-08	5.64407e-06	down
	mmu-miR-181a-1-3p	0.840789	1.86033e-05	0.00189654	down
	mmu-miR-669h-3p	0.838642	1.55209e-07	2.56941e-05	down
	mmu-miR-1224-5p	0.836379	3.31972e-05	0.00320335	down
	mmu-miR-374-5p/ mmu-miR-374c-5p	0.834484	1.34027e-05	0.00146573	down
	mmu-miR-466c-5p	0.823144	6.091e-08	1.12152e-05	down
	mmu-miR-208a-3p	0.809254	0.000473873	0.0296491	down
	mmu-miR-425-3p	0.790674	7.55045e-05	0.00633692	down
	mmu-miR-466g	0.790185	4.95025e-05	0.00448867	down
	mmu-miR-760-3p	0.780443	1.10899e-06	0.000151599	down
	mmu-miR-673-5p	0.779421	0.000585171	0.0355525	down
	mmu-miR-301b-3p	0.773126	1.44144e-05	0.00154821	down
	mmu-miR-742-3p	0.767795	6.99306e-05	0.00605054	down
	mmu-miR-488-5p	0.763131	0.000795007	0.0455412	down
	mmu-miR-216b-5p	0.76218	0.00084751	0.0477902	down
	mmu-miR-761	0.754466	0.000189202	0.0139349	down
	mmu-miR-499-5p	0.741772	0.00025802	0.0181161	down
	mmu-miR-1b-5p	0.731815	0.000148875	0.0113829	down
	mmu-miR-449b	0.701274	3.7885e-05	0.00357913	down
	mmu-miR-211-5p	0.680488	0.000163391	0.0124401	down
	mmu-miR-703	0.658916	0.000751009	0.0435741	down
	mmu-miR-339-3p	0.657534	0.000630813	0.0378162	down
	mmu-miR-466l-3p	0.605052	1.31482e-07	2.21731e-05	down
	mmu-miR-302b-5p	0.585423	0.000112474	0.00910103	down
