# Supplementary material for: Different MicroRNA Profiles in Chronic Epilepsy Versus Acute Seizure Mouse Models
Source: J Mol Neurosci. 2014 Jul 31;55(2):466–79. doi: 10.1007/s12031-014-0368-6 (PMC4303710; doi:10.1007/s12031-014-0368-6)
Supplement: Supplementary file 7 — Most differentially regulated miRNAs in the SSSE model at 24 h and 28 d following SE (p < 0.05). (XLSX 21 kb) [file 12031_2014_368_MOESM7_ESM.xlsx]

## Sheet: Sheet1
	Table 3: Significantly up- and downregulated miRNAs in the SSSE model at the timepoints 24h and 28d (p < 0.05 and FDR < 0.05). Bold = commonly deregulated in the SSSE and Pilocarpine model; bold and italic = commonly deregulated in SSSE, Pilocarpine and 6Hz model
	SSSE 24h						SSSE 28d
	miRNA	FC	p-value	FDR.BH	Regulation		miRNA	FC	p-value	FDR.BH	Regulation
	mmu-miR-2137	6.57704	1.20866e-47	7.26989e-44	up		mmu-miR-135b-5p	1.74248	3.46683e-20	6.25571e-16	up
	mmu-miR-21-5p	2.67671	4.34648e-56	7.84298e-52	up		mmu-miR-21-5p	1.43062	1.96659e-13	8.87153e-10	up
	mmu-miR-711	1.85778	2.94917e-23	5.32162e-20	up		mmu-miR-1971	1.33912	2.54091e-07	0.000196747	up
	mmu-miR-212-3p	1.83438	6.21848e-48	5.61046e-44	up		mmu-miR-221-3p	1.33812	7.51282e-20	6.77824e-16	up
	mmu-miR-21-3p	1.74143	7.73535e-20	9.97002e-17	up		mmu-miR-455-3p	1.31927	7.62525e-12	2.29323e-08	up
	mmu-miR-712-5p	1.66444	3.79194e-26	8.55293e-23	up		mmu-miR-222-3p	1.27381	1.33332e-16	8.01971e-13	up
	mmu-miR-132-3p	1.58081	1.14321e-26	2.94694e-23	up		mmu-miR-669c-5p	1.24874	2.06178e-05	0.00641442	up
	mmu-miR-882	1.55202	1.51955e-13	1.09678e-10	up		mmu-miR-466f-3p	1.24529	2.21287e-09	4.43668e-06	up
	mmu-miR-142-5p	1.43519	6.60585e-07	0.000148999	up		mmu-miR-466g	1.24505	0.000171519	0.0325787	up
	mmu-miR-710	1.40903	1.42799e-15	1.35617e-12	up		mmu-miR-669l-5p	1.21992	6.04171e-06	0.0025957	up
	mmu-miR-142-3p	1.39426	1.24485e-14	1.06965e-11	up		mmu-miR-106b-3p	1.21356	0.000250348	0.0447267	up
	mmu-miR-431-5p	1.39389	3.94252e-27	1.18568e-23	up		mmu-miR-1907	1.21273	1.04532e-05	0.00401324	up
	mmu-miR-762	1.35555	4.10324e-08	1.13909e-05	up		mmu-miR-669m-3p	1.20894	1.40604e-08	1.69141e-05	up
	mmu-miR-1892	1.35406	5.37552e-08	1.42645e-05	up		mmu-miR-466d-5p/ mmu-miR-466n-5p	1.20416	1.7356e-07	0.000164831	up
	mmu-miR-20a-5p	1.34573	1.81702e-06	0.000381246	up
	mmu-miR-291b-5p	1.33927	2.51192e-05	0.00419688	up		mmu-miR-494-3p	1.1986	3.50194e-09	6.31906e-06	up
	mmu-miR-29b-1-5p	1.28697	1.85906e-15	1.67729e-12	up		mmu-miR-669f-3p	1.19558	2.31016e-07	0.00018948	up
	mmu-miR-294-5p	1.27167	1.48198e-12	9.90428e-10	up		mmu-miR-881-5p	1.19525	8.33822e-07	0.000537352	up
	mmu-miR-1899	1.26828	1.4781e-05	0.00266715	up		mmu-miR-467f	1.18991	9.37046e-07	0.000583051	up
	mmu-miR-455-3p	1.24898	1.47158e-08	4.57826e-06	up		mmu-miR-574-5p	1.17421	2.28334e-07	0.00018948	up
	mmu-miR-706	1.24568	2.00843e-06	0.00041183	up		mmu-miR-669h-3p	1.1716	1.59702e-06	0.00084757	up
	mmu-miR-665-3p	1.23665	6.89506e-11	2.89344e-08	up		mmu-miR-1929-5p	1.17122	1.00226e-08	1.39608e-05	up
	mmu-miR-291a-5p	1.23207	0.000116644	0.0159452	up		mmu-miR-467g	1.17115	2.96891e-07	0.000206047	up
	mmu-miR-675-5p	1.22318	4.88165e-08	1.33465e-05	up		mmu-miR-466i-3p	1.16815	2.61683e-07	0.000196747	up
	mmu-miR-1934-5p	1.21428	0.000156836	0.0197904	up		mmu-miR-669a-5p/ mmu-miR-669p-5p	1.16264	5.84629e-06	0.0025957	up
	mmu-miR-183-3p	1.20677	0.000115024	0.0158439	up
	mmu-miR-18a-5p	1.20159	9.04142e-05	0.0130518	up		mmu-miR-467c-3p/ mmu-miR-467e-3p	1.15591	1.24362e-05	0.00449149	up
	mmu-miR-129-5p	1.19635	1.1668e-08	3.69373e-06	up
	mmu-miR-203-3p	1.18004	1.88768e-06	0.00039152	up		mmu-miR-669n	1.15506	9.97723e-05	0.0211804	up
	mmu-miR-146a-5p	1.17802	3.24606e-08	9.29737e-06	up		mmu-miR-466c-5p	1.15504	4.52847e-05	0.0121961	up
	mmu-miR-19a-3p	1.16499	0.00029184	0.0331201	up		mmu-miR-883a-5p	1.15194	5.47838e-05	0.0141221	up
	mmu-miR-187-3p	1.16028	8.89869e-05	0.0129494	up		mmu-miR-669i	1.14657	1.80033e-05	0.00601593	up
	mmu-miR-17-5p	1.15084	3.45904e-07	8.10605e-05	up		mmu-miR-881-3p	1.14572	0.000144272	0.0292507	up
	mmu-miR-298-5p	1.1438	0.000207845	0.0246741	up		mmu-miR-467b-3p	1.14519	2.91263e-05	0.00868365	up
	mmu-miR-674-5p	1.13238	3.39901e-05	0.00557576	up		mmu-miR-467e-5p	1.14459	3.16661e-05	0.0089281	up
	mmu-miR-146b-5p	1.12692	2.67949e-06	0.000537222	up		mmu-miR-467d-3p	1.13869	1.91472e-05	0.00616967	up
	mmu-miR-494-3p	1.12096	0.000137889	0.0180944	up		mmu-miR-1192	1.13837	7.12008e-05	0.0165293	up
	mmu-miR-770-3p	1.11086	0.000461922	0.0496139	up		mmu-miR-466d-3p	1.13657	2.94558e-05	0.00868365	up
	mmu-let-7f-1-3p	1.09023	0.000244167	0.0284249	up		mmu-miR-146a-5p	1.13121	2.24036e-05	0.00685189	up
	mmu-miR-290-5p	1.0851	0.000250599	0.0289866	up		mmu-miR-466a-3p/ mmu-miR-466e-3p	1.12144	1.22746e-05	0.00449149	up
	mmu-miR-324-5p	0.920816	0.000173171	0.0211134	down
	mmu-miR-328-3p	0.909527	0.000106376	0.0147654	down		mmu-miR-297a-3p/ mmu-miR-297b-3p/ mmu-miR-297c-3p	1.12139	0.0001555	0.0304711	up
	mmu-miR-181b-5p	0.905663	8.49557e-05	0.0124633	down
	mmu-miR-331-3p	0.904096	1.3467e-06	0.00028929	down
	mmu-miR-362-3p	0.90172	0.000330573	0.0372813	down		mmu-miR-883b-5p	1.12004	0.0001902	0.035382	up
	mmu-miR-677-5p	0.898222	9.23903e-05	0.0132312	down		mmu-miR-466b-3-3p	1.11608	5.99648e-06	0.0025957	up
	mmu-miR-124-5p	0.894054	5.85762e-06	0.00112444	down		mmu-miR-1935	1.1084	8.73462e-05	0.0189893	up
	mmu-miR-214-3p	0.893383	0.000162577	0.0202215	down		mmu-miR-1839-3p	0.911505	6.12187e-05	0.0147288	down
	mmu-miR-485-3p	0.891897	1.43999e-06	0.000305692	down		mmu-miR-191-5p	0.907021	1.90801e-05	0.00616967	down
	mmu-miR-741-3p	0.891675	0.000409926	0.0445999	down		mmu-miR-676-3p	0.899582	5.1102e-05	0.0133639	down
	mmu-miR-151-3p	0.89136	0.000379685	0.0420319	down		mmu-miR-195-5p	0.899377	0.000253742	0.0448886	down
	mmu-miR-297c-5p	0.887205	0.000135121	0.0179278	down		mmu-miR-674-3p	0.898026	4.58408e-06	0.00217677	down
	mmu-miR-881-3p	0.881504	0.000412692	0.0445999	down		mmu-miR-378-3p/ mmu-miR-378b	0.893505	8.56505e-05	0.0188478	down
	mmu-miR-669a-5p/ mmu-miR-669p-5p	0.881068	0.000126254	0.0170014	down
							mmu-miR-346-5p	0.890803	7.32826e-05	0.0165293	down
	mmu-miR-466b-3-3p	0.880695	2.02853e-07	4.8805e-05	down		mmu-miR-140-3p	0.880529	9.28269e-06	0.00365602	down
	mmu-miR-466f-3p	0.88015	0.000350087	0.0392368	down		mmu-miR-30b-5p	0.875664	1.24456e-05	0.00449149	down
	mmu-miR-181d-5p	0.879137	9.74601e-08	2.47692e-05	down		mmu-miR-130a-3p	0.87532	1.63146e-05	0.0055545	down
	mmu-miR-378-3p/ mmu-miR-378b	0.878652	7.18192e-06	0.00136415	down		mmu-miR-150-5p	0.874947	6.03139e-08	6.40196e-05	down
							mmu-miR-351-5p	0.87194	2.81692e-07	0.00020332	down
	mmu-miR-30a-5p	0.878115	5.32439e-05	0.0082824	down		mmu-miR-7b-5p	0.867876	9.32014e-06	0.00365602	down
	mmu-miR-150-5p	0.876381	8.5262e-08	2.19787e-05	down		mmu-miR-30a-5p	0.86544	7.68373e-06	0.00322439	down
	mmu-miR-467f	0.875649	0.000151977	0.0195862	down		mmu-miR-148a-3p	0.851634	3.85582e-05	0.0105418	down
	mmu-miR-99a-5p	0.871582	2.07563e-05	0.00360131	down		mmu-miR-99a-5p	0.848243	3.88119e-07	0.000259385	down
	mmu-miR-30b-3p	0.869709	1.19091e-05	0.00219278	down
	mmu-miR-669n	0.869246	0.000153047	0.0195862	down
	mmu-miR-466b-5p	0.866422	0.000102478	0.0143346	down
	mmu-miR-466f-5p	0.865215	1.91104e-05	0.00334793	down
	mmu-miR-1187	0.863557	2.23478e-05	0.00380428	down
	mmu-miR-1839-3p	0.863333	5.8688e-10	2.30216e-07	down
	mmu-miR-30c-5p	0.860602	0.000201248	0.0240584	down
	mmu-miR-1903	0.85838	4.69909e-11	2.06811e-08	down
	mmu-miR-468-3p	0.856969	1.17004e-07	2.89215e-05	down
	mmu-miR-467g	0.848694	1.09295e-07	2.73914e-05	down
	mmu-miR-297a-5p	0.848536	2.31698e-08	7.08621e-06	down
	mmu-miR-466a-5p/ mmu-miR-466p-5p	0.846777	1.00824e-05	0.00187558	down
	mmu-miR-466c-5p	0.834853	4.29983e-07	9.9472e-05	down
	mmu-miR-466a-3p/ mmu-miR-466e-3p	0.832035	1.07019e-11	5.36418e-09	down
	mmu-miR-669o-5p	0.829195	0.000213252	0.0251504	down
	mmu-miR-669f-3p	0.82788	5.01591e-08	1.35089e-05	down
	mmu-miR-669m-3p	0.819885	3.26829e-09	1.17949e-06	down
	mmu-miR-466i-3p	0.809567	8.19471e-12	4.34909e-09	down
	mmu-miR-297a-3p/ mmu-miR-297b-3p/ mmu-miR-297c-3p	0.806669	8.516e-12	4.39047e-09	down
	mmu-miR-467d-3p	0.805007	5.26189e-12	3.06284e-09	down
	mmu-miR-669i	0.802593	2.28857e-11	1.05887e-08	down
	mmu-miR-669h-3p	0.796025	1.64839e-11	7.82744e-09	down
	mmu-miR-467b-3p	0.79099	3.13751e-12	1.88716e-09	down
	mmu-miR-466d-3p	0.783538	3.10318e-14	2.43457e-11	down
	mmu-miR-1192	0.777093	1.50664e-13	1.09678e-10	down
