# Supplementary material for: Different MicroRNA Profiles in Chronic Epilepsy Versus Acute Seizure Mouse Models
Source: J Mol Neurosci. 2014 Jul 31;55(2):466–79. doi: 10.1007/s12031-014-0368-6 (PMC4303710; doi:10.1007/s12031-014-0368-6)
Supplement: Supplementary file 8 — Most differentially regulated miRNAs in the 6 Hz model at 3 h and 6 h following single seizure (p < 0.05). (XLSX 28 kb) [file 12031_2014_368_MOESM8_ESM.xlsx]

## Sheet: Sheet1
	Table 4: Significantly up- and downregulated miRNAs in the 6 Hz model at the timepoints 3h, 6h, 24h and 72h following seizure (p < 0.05 and FDR.BH < 0.05). Bold and italic = commonly deregulated in SSSE, Pilocarpine and 6Hz model
	6Hz 3h						6Hz 6h						6Hz 24h
	miRNA	FC	p-value	FDR.BH	Regulation		miRNA	FC	p-value	FDR.BH	Regulation		miRNA	FC	p-value	FDR.BH	Regulation
	mmu-miR-448-3p	1.74214	3.71486e-05	0.00301949	up		mmu-miR-375-3p	2.54691	6.19049e-05	0.00406196	up		mmu-miR-760-5p	1.65376	0.000142491	0.0476143	up
	mmu-miR-1298-5p	1.72225	2.95223e-05	0.00246627	up		mmu-miR-200c-3p	2.2512	0.000104051	0.00647501	up		mmu-miR-142-5p	1.4136	4.13857e-06	0.00746783	up
	mmu-miR-34c-3p	1.70622	7.95424e-07	9.20064e-05	up		mmu-miR-760-5p	1.73746	2.70346e-05	0.00192816	up		mmu-miR-184-3p	1.40286	4.1857e-05	0.0236732	up
	mmu-miR-34b-5p	1.59886	0.000111598	0.00832116	up		mmu-miR-140-5p	1.5628	5.84258e-05	0.00384767	up		mmu-miR-335-3p	1.32294	9.73226e-06	0.0111526	up
	mmu-miR-34c-5p	1.55591	0.000394791	0.0262871	up		mmu-miR-184-3p	1.5146	6.41918e-07	6.19415e-05	up		mmu-miR-218-2-3p	1.19066	9.12395e-05	0.0350291	up
	mmu-miR-335-3p	1.51751	2.34146e-10	5.55925e-08	up		mmu-miR-142-5p	1.51015	7.20169e-08	8.27711e-06	up		mmu-miR-137-3p	1.18446	1.82335e-05	0.0148987	up
	mmu-miR-204-5p	1.49886	0.000197949	0.0138984	up		mmu-miR-106b-3p	1.50338	3.49624e-05	0.00242645	up		mmu-miR-27b-3p	1.1748	2.93557e-07	0.00264854	up
	mmu-miR-142-5p	1.45716	4.93809e-07	5.93137e-05	up		mmu-miR-1957	1.4963	5.54316e-07	5.43605e-05	up		mmu-miR-218-5p	1.17284	2.29227e-08	0.000413627	up
	mmu-miR-106b-3p	1.45147	0.000136283	0.0098366	up		mmu-miR-7a-5p	1.46789	3.78969e-06	0.000321047	up		mmu-miR-376c-3p	1.16237	3.01598e-05	0.0187661	up
	mmu-miR-1957	1.42959	6.62363e-06	0.000635744	up		mmu-miR-335-3p	1.41805	6.44133e-08	7.45066e-06	up		mmu-miR-138-5p	1.13485	1.07195e-06	0.0032238	up
	mmu-miR-184-3p	1.38447	7.70314e-05	0.00596563	up		mmu-miR-299-3p	1.38308	0.000396093	0.0216585	up		mmu-miR-30a-5p	1.12931	1.94511e-05	0.0148987	up
	mmu-miR-34b-3p	1.38171	3.19903e-10	7.40061e-08	up		mmu-miR-1961	1.34917	1.78302e-07	1.90377e-05	up		mmu-miR-302a-3p	1.12754	4.40783e-05	0.0241021	up
	mmu-miR-219-2-3p	1.27918	1.37345e-08	2.17396e-06	up		mmu-miR-145-3p	1.32862	0.000966274	0.047124	up		mmu-let-7b-5p	1.12313	7.5075e-05	0.0304287	up
	mmu-miR-207	1.27887	4.03994e-18	3.94247e-14	up		mmu-miR-299-5p/mmu-miR-299b-5p	1.30773	4.2203e-05	0.00285218	up		mmu-miR-434-5p	1.11428	6.57948e-05	0.0282674	up
	mmu-miR-133b-3p	1.27684	6.16896e-08	8.76501e-06	up		mmu-miR-212-3p	1.30521	2.20005e-16	3.71922e-13	up		mmu-miR-107-3p	1.10141	3.38625e-05	0.0203677	up
	mmu-miR-1961	1.26319	3.00841e-05	0.00250162	up		mmu-miR-323-3p	1.29205	3.48369e-05	0.00242645	up		mmu-miR-221-3p	1.09943	9.65631e-05	0.0355598	up
	mmu-miR-1192	1.25445	3.30568e-07	4.11374e-05	up		mmu-miR-1839-5p	1.28951	3.96519e-07	4.01964e-05	up		mmu-miR-331-3p	1.08675	5.54227e-05	0.0263177	up
	mmu-miR-1983	1.24161	1.09965e-09	2.25485e-07	up		mmu-miR-374-5p/mmu-miR-374c-5p	1.27797	1.23576e-07	1.34329e-05	up
	mmu-miR-133a-3p	1.23777	0.000306058	0.0209986	up		mmu-miR-369-5p	1.27589	9.25807e-10	1.41574e-07	up
	mmu-miR-302a-3p	1.23772	6.65259e-12	2.35377e-09	up		mmu-miR-496-3p	1.27336	1.07605e-06	9.90645e-05	up
	mmu-miR-5097	1.23466	1.30297e-12	5.34348e-10	up		mmu-miR-148a-3p	1.2718	7.58489e-06	0.00061651	up
	mmu-miR-31-5p	1.23398	2.8004e-05	0.0023613	up		mmu-miR-5097	1.27033	3.54006e-15	2.55514e-12	up		6Hz 72h
	mmu-miR-212-3p	1.23114	2.07653e-11	6.24497e-09	up		mmu-miR-668-3p	1.26338	2.59533e-10	4.59131e-08	up		miRNA	FC	p-value	FDR.BH	Regulation
	mmu-miR-125a-5p	1.22674	2.03197e-06	0.000219555	up		mmu-miR-133a-3p	1.25908	0.000102731	0.00645895	up		mmu-miR-335-3p	1.44191	1.60856e-08	9.67522e-05	up
	mmu-miR-883b-5p	1.2231	0.000661136	0.0420065	up		mmu-miR-290-5p	1.25703	5.40606e-11	1.12747e-08	up		mmu-miR-212-3p	1.14548	4.60121e-06	0.0152738	up
	mmu-miR-690	1.22218	4.98927e-10	1.12536e-07	up		mmu-miR-409-5p	1.25631	6.83441e-10	1.09136e-07	up		mmu-miR-138-5p	1.11866	1.18733e-05	0.0306068	up
	mmu-miR-491-3p	1.21394	2.02992e-15	3.52912e-12	up		mmu-miR-302a-3p	1.25413	5.95518e-13	1.88523e-10	up		mmu-miR-21-3p	1.24222	2.24708e-05	0.0450527	up
	mmu-miR-132-3p	1.21267	8.26641e-13	3.5515e-10	up		mmu-let-7f-5p	1.2535	7.04701e-11	1.35276e-08	up
	mmu-miR-34a-5p	1.21245	7.11129e-07	8.38688e-05	up		mmu-miR-207	1.24711	1.52314e-15	1.34402e-12	up
	mmu-miR-532-5p	1.20935	0.000123254	0.00900424	up		mmu-miR-384-5p	1.24056	4.30075e-07	4.28755e-05	up
	mmu-miR-24-3p	1.20798	2.88574e-09	5.42413e-07	up		mmu-miR-34b-3p	1.23932	1.54354e-05	0.00118019	up
	mmu-miR-135b-5p	1.20663	0.000252312	0.0175109	up		mmu-miR-376c-3p	1.23759	1.0349e-08	1.30589e-06	up
	mmu-miR-1929-5p	1.20515	5.41976e-05	0.0042706	up		mmu-miR-98-5p	1.2365	4.02549e-08	4.81045e-06	up
	mmu-miR-126-3p	1.20126	6.75334e-09	1.17173e-06	up		mmu-miR-706	1.23593	0.00014311	0.00866559	up
	mmu-miR-210-3p	1.1997	6.90508e-05	0.00537063	up		mmu-let-7a-5p	1.23443	4.26565e-08	5.0639e-06	up
	mmu-miR-767	1.19946	9.81541e-08	1.35201e-05	up		mmu-miR-431-3p	1.23131	9.08432e-06	0.000725317	up
	mmu-miR-125b-5p	1.19664	2.04926e-06	0.000220106	up		mmu-miR-30a-5p	1.22875	7.39236e-12	1.85265e-09	up
	mmu-miR-338-3p	1.19536	1.93428e-05	0.00170259	up		mmu-miR-335-5p	1.2254	0.000225684	0.0130524	up
	mmu-miR-431-3p	1.1942	0.000127231	0.00922015	up		mmu-let-7c-5p	1.22284	5.83747e-08	6.88458e-06	up
	mmu-miR-181d-5p	1.19263	5.34799e-11	1.46215e-08	up		mmu-miR-27b-3p	1.22255	4.58764e-10	7.80958e-08	up
	mmu-miR-290-5p	1.1908	2.25176e-07	2.88169e-05	up		mmu-miR-125b-5p	1.22106	1.65549e-07	1.77812e-05	up
	mmu-miR-124-3p	1.18894	7.17147e-07	8.40294e-05	up		mmu-miR-24-3p	1.22081	5.21295e-10	8.55134e-08	up
	mmu-let-7b-5p	1.18766	1.22434e-08	2.02684e-06	up		mmu-miR-1a-3p	1.2171	0.000123647	0.00758889	up
	mmu-miR-1839-5p	1.18657	0.000453294	0.0296357	up		mmu-miR-431-5p	1.21662	4.81822e-05	0.00322008	up
	mmu-miR-494-3p	1.18541	0.000308006	0.0210523	up		mmu-miR-222-3p	1.21511	1.60898e-09	2.36042e-07	up
	mmu-let-7a-5p	1.18138	9.38541e-06	0.000877485	up		mmu-miR-125a-5p	1.21503	5.52434e-06	0.000459372	up
	mmu-miR-668-3p	1.17917	3.74439e-06	0.00036921	up		mmu-miR-1983	1.21386	3.25127e-08	3.96402e-06	up
	mmu-miR-491-3p	1.17569	1.30565e-08	2.1225e-06	up		mmu-miR-330-3p	1.21361	4.83512e-10	8.15393e-08	up
	mmu-miR-872-3p	1.1753	1.34765e-08	2.15201e-06	up		mmu-miR-23b-3p	1.20701	3.38716e-11	7.36379e-09	up
	mmu-miR-455-3p	1.1718	0.000137561	0.00988931	up		mmu-miR-133b-3p	1.20535	2.48124e-05	0.0017981	up
	mmu-miR-181a-5p	1.17155	1.19419e-08	2.01387e-06	up		mmu-miR-543-3p	1.20434	3.19085e-06	0.000274177	up
	mmu-miR-222-3p	1.16901	7.53683e-07	8.77407e-05	up		mmu-miR-24-2-5p	1.2028	0.000341591	0.0191423	up
	mmu-let-7c-5p	1.16633	2.17364e-05	0.00188568	up		mmu-miR-767	1.20177	7.98394e-08	9.06075e-06	up
	mmu-miR-185-5p	1.16341	2.50332e-08	3.76843e-06	up		mmu-miR-337-5p	1.20085	2.46538e-07	2.57147e-05	up
	mmu-miR-466d-3p	1.16076	9.79663e-05	0.00742752	up		mmu-miR-132-3p	1.20075	8.39508e-12	2.04709e-09	up
	mmu-miR-181c-5p	1.16063	0.000323157	0.0220045	up		mmu-miR-667-3p	1.19802	5.78142e-11	1.15187e-08	up
	mmu-miR-138-1-3p	1.1575	4.0809e-07	5.00936e-05	up		mmu-let-7b-5p	1.19749	3.16633e-09	4.46365e-07	up
	mmu-miR-330-3p	1.15254	2.31987e-06	0.000243377	up		mmu-miR-221-5p	1.19604	5.18816e-05	0.00344182	up
	mmu-miR-675-5p	1.15175	2.60486e-06	0.00026859	up		mmu-miR-218-2-3p	1.19443	6.79858e-05	0.00444481	up
	mmu-miR-503-3p	1.15016	7.93585e-08	1.11006e-05	up		mmu-miR-181c-5p	1.19374	2.45122e-05	0.00179072	up
	mmu-miR-129-2-3p	1.14958	8.5879e-06	0.000807104	up		mmu-miR-137-3p	1.19316	8.73038e-06	0.000703281	up
	mmu-miR-30a-5p	1.14826	1.49435e-06	0.000166449	up		mmu-miR-582-5p	1.19013	0.00064932	0.0334284	up
	mmu-miR-192-5p	1.14748	0.000432462	0.0283765	up		mmu-miR-491-5p	1.1882	3.48888e-09	4.88022e-07	up
	mmu-miR-409-5p	1.14729	9.94646e-05	0.00750956	up		mmu-miR-301a-3p	1.18712	3.82899e-08	4.60614e-06	up
	mmu-let-7i-5p	1.14375	1.95257e-06	0.000212247	up		mmu-miR-425-5p	1.18684	1.02219e-05	0.000805453	up
	mmu-miR-27b-3p	1.14232	1.72071e-05	0.00153709	up		mmu-let-7a-2-3p	1.18651	0.000188278	0.0111389	up
	mmu-miR-140-3p	1.14067	5.49064e-08	7.92605e-06	up		mmu-miR-455-3p	1.18511	5.54302e-05	0.00366376	up
	mmu-miR-331-3p	1.14045	9.5267e-10	1.99889e-07	up		mmu-miR-31-5p	1.18252	0.00073661	0.0373363	up
	mmu-miR-103-3p	1.13965	1.13734e-05	0.00104136	up		mmu-miR-872-3p	1.18208	4.65914e-09	6.13662e-07	up
	mmu-miR-491-5p	1.13926	3.7057e-06	0.000367403	up		mmu-miR-30c-5p	1.1802	7.00447e-07	6.72297e-05	up
	mmu-miR-369-5p	1.13919	0.000566944	0.0364064	up		mmu-miR-532-5p	1.17988	0.000882633	0.0436346	up
	mmu-miR-300-5p	1.13907	1.73554e-05	0.00154271	up		mmu-miR-127-3p	1.17597	6.4367e-11	1.24889e-08	up
	mmu-miR-16-5p	1.13742	3.33506e-05	0.00272305	up		mmu-miR-361-5p	1.17537	9.2813e-08	1.04022e-05	up
	mmu-let-7f-5p	1.13704	9.46857e-05	0.00723963	up		mmu-miR-185-5p	1.17249	5.64806e-09	7.3321e-07	up
	mmu-let-7e-5p	1.13621	4.6262e-05	0.00367741	up		mmu-miR-138-5p	1.17183	2.16124e-09	3.11988e-07	up
	mmu-miR-667-3p	1.13406	2.11258e-06	0.000225564	up		mmu-miR-487b-3p	1.17173	1.18078e-05	0.000918386	up
	mmu-miR-107-3p	1.13386	1.27513e-07	1.7171e-05	up		mmu-miR-376b-3p	1.17073	1.20934e-06	0.000110771	up
	mmu-miR-128-3p	1.13238	0.00016869	0.0118954	up		mmu-let-7e-5p	1.1707	7.80251e-07	7.37131e-05	up
	mmu-miR-23b-3p	1.12907	7.19264e-06	0.000683091	up		mmu-miR-497-5p	1.17009	0.000328426	0.0185196	up
	mmu-miR-129-1-3p	1.12795	0.000119804	0.00878782	up		mmu-miR-30e-3p	1.1696	7.02026e-05	0.00457317	up
	mmu-miR-100-5p	1.1207	4.76343e-05	0.00376989	up		mmu-miR-467b-5p	1.16845	0.000110828	0.00687229	up
	mmu-miR-361-5p	1.1198	0.000123931	0.00901723	up		mmu-miR-138-1-3p	1.16735	9.79597e-08	1.09113e-05	up
	mmu-miR-106a-5p	1.11652	2.66217e-06	0.00027294	up		mmu-miR-140-3p	1.16707	4.18422e-10	7.19067e-08	up
	mmu-miR-138-5p	1.11512	2.00693e-05	0.00174947	up		mmu-let-7f-1-3p	1.16377	0.000451166	0.0243017	up
	mmu-miR-652-3p	1.11412	0.000167091	0.0118704	up		mmu-miR-491-3p	1.15538	5.93374e-10	9.55992e-08	up
	mmu-miR-376b-3p	1.11244	0.000768773	0.048167	up		mmu-miR-331-3p	1.15341	5.59953e-11	1.13529e-08	up
	mmu-miR-127-3p	1.11153	8.48371e-06	0.000801487	up		mmu-miR-9-3p	1.15248	0.000191312	0.0112815	up
	mmu-miR-744-5p	1.10679	3.53238e-06	0.000352154	up		mmu-miR-218-5p	1.15138	7.18275e-07	6.85761e-05	up
	mmu-miR-106b-5p	1.1049	4.46559e-05	0.00356545	up		mmu-miR-192-5p	1.151	0.000347081	0.0193299	up
	mmu-miR-1900	1.10411	0.000168762	0.0118954	up		mmu-miR-194-5p	1.1508	2.93558e-05	0.00206918	up
	mmu-miR-132-5p	1.09905	0.00015564	0.0111446	up		mmu-miR-690	1.15063	6.97835e-06	0.000569776	up
	mmu-miR-434-5p	1.09853	0.000483382	0.0313754	up		mmu-miR-23a-3p	1.15002	3.71891e-05	0.00255155	up
	mmu-miR-328-3p	1.09302	2.24706e-05	0.00194004	up		mmu-miR-103-3p	1.14988	3.05575e-06	0.000266374	up
	mmu-miR-26a-5p	1.09289	0.000698896	0.0440951	up		mmu-miR-434-5p	1.14822	5.84296e-07	5.66844e-05	up
	mmu-miR-30d-5p	1.08692	2.58152e-05	0.00218695	up		mmu-miR-337-3p	1.14821	4.45648e-07	4.4184e-05	up
	mmu-miR-326-3p	1.07612	0.000301187	0.0207433	up		mmu-miR-106a-5p	1.14682	1.07521e-08	1.34733e-06	up
	mmu-miR-139-3p	0.856285	0.000414664	0.027408	down		mmu-let-7g-5p	1.14538	0.00019738	0.0116014	up
	mmu-miR-488-3p	0.853409	0.000423873	0.0279145	down		mmu-miR-107-3p	1.14503	1.71743e-08	2.13619e-06	up
	mmu-miR-1895	0.819135	4.9635e-07	5.93137e-05	down		mmu-miR-154-5p	1.1439	2.83979e-05	0.00201742	up
							mmu-miR-541-5p	1.14073	6.75153e-06	0.000553762	up
							mmu-miR-1839-3p	1.14059	8.67874e-06	0.000702256	up
							mmu-miR-377-3p	1.14045	0.00017586	0.010473	up
							mmu-let-7d-5p	1.13946	7.17724e-05	0.00465861	up
							mmu-miR-127-5p	1.13521	3.54449e-06	0.00030169	up
							mmu-miR-380-3p	1.13521	4.50667e-06	0.000376484	up
							mmu-miR-491-3p	1.134	6.23495e-06	0.000516084	up
							mmu-miR-30b-5p	1.12978	2.51455e-05	0.00181495	up
							mmu-miR-29a-3p	1.12951	0.000568716	0.0299189	up
							mmu-miR-382-5p	1.12939	0.000357896	0.0198099	up
							mmu-miR-378-3p/mmu-miR-378b	1.12926	0.000339328	0.0190747	up
							mmu-miR-433-3p	1.12781	2.95469e-05	0.00207455	up
							mmu-miR-130a-3p	1.12672	0.000388248	0.021294	up
							mmu-miR-181d-5p	1.12583	4.16425e-06	0.000351129	up
							mmu-let-7i-5p	1.12541	2.47903e-05	0.0017981	up
							mmu-miR-124-3p	1.12517	0.000542275	0.0287796	up
							mmu-miR-191-5p	1.12493	1.96071e-06	0.000175149	up
							mmu-miR-341-3p	1.12415	0.000149157	0.00897153	up
							mmu-miR-129-2-3p	1.12343	0.000172933	0.0103327	up
							mmu-miR-148b-3p	1.12269	0.000100679	0.0063706	up
							mmu-miR-381-3p	1.1218	0.000853413	0.0424225	up
							mmu-miR-221-3p	1.12168	3.0845e-06	0.000267587	up
							mmu-miR-99a-5p	1.12057	0.000116866	0.00722184	up
							mmu-miR-26b-5p	1.11981	0.000135806	0.00827886	up
							mmu-miR-300-5p	1.11815	0.000209383	0.0122272	up
							mmu-miR-693-5p	1.11737	0.000386165	0.0212443	up
							mmu-miR-129-1-3p	1.11611	0.000437244	0.0236453	up
							mmu-miR-16-5p	1.11155	0.000589237	0.0307442	up
							mmu-miR-744-5p	1.11118	1.55832e-06	0.000140595	up
							mmu-miR-328-3p	1.10965	9.48997e-07	8.78161e-05	up
							mmu-miR-30d-5p	1.10639	5.20875e-07	5.13601e-05	up
							mmu-miR-652-3p	1.10482	0.000491327	0.0263078	up
							mmu-miR-150-5p	1.10458	0.000185594	0.0110162	up
							mmu-miR-350-3p	1.09984	0.000701299	0.0356467	up
							mmu-miR-26a-5p	1.09867	0.000353165	0.0196082	up
							mmu-miR-100-5p	1.0957	0.000978311	0.0475825	up
							mmu-miR-503-3p	1.08813	0.000832851	0.0416298	up
							mmu-miR-22-5p	1.08321	0.000126999	0.00776822	up
							mmu-miR-149-5p	1.07459	0.000836276	0.0416855	up
							mmu-miR-33-5p	0.868478	0.000121798	0.00750093	down
							mmu-miR-466i-3p	0.841616	0.000756547	0.0381327	down
							mmu-miR-193-3p	0.811184	7.62267e-05	0.00491239	down
							mmu-miR-1895	0.801659	3.73399e-08	4.522e-06	down
							mmu-miR-466f-3p	0.793724	1.10971e-05	0.000866844	down
							mmu-miR-709	0.789259	4.34248e-06	0.000364454	down
							mmu-miR-1249-3p	0.778278	0.000478898	0.0257186	down
							mmu-miR-691	0.751905	5.07285e-09	6.6331e-07	down
